# Supplementary material for: Novel Peritoneal Sclerosis Rat Model Developed by Administration of Bleomycin and Lansoprazole
Source: Int J Mol Sci. 2023 Nov 9;24(22):16108. doi: 10.3390/ijms242216108 (PMC10671295; doi:10.3390/ijms242216108)
Supplement: Supplementary file 1 [file ijms-24-16108-s001.zip]

Archive with 1 entries (1 files):
- ijms-2670738-supplementary.pdf
